# Supplementary material for: Does Production of Clarias gariepinus × Heterobranchus longifilis Hybrids Influence Quality Attributes of Fillets?
Source: Foods. 2022 Jul 12;11(14):2074. doi: 10.3390/foods11142074 (PMC9323170; doi:10.3390/foods11142074)
Supplement: Supplementary file 1 [file foods-11-02074-s001.zip]

Archive with 1 entries (1 files):
- foods-1794113-supplementary.pdf
